# Supplementary material for: Synthesis and Characterization of a pH- and Temperature-Sensitive Fe3O4-SiO2-Poly(NVCL-co-MAA) Nanocomposite for Controlled Delivery of Doxorubicin Anticancer Drug
Source: Polymers (Basel). 2023 Feb 15;15(4):968. doi: 10.3390/polym15040968 (PMC9963235; doi:10.3390/polym15040968)
Supplement: Supplementary file 1 [file polymers-15-00968-s001.zip]

Archive with 1 entries (1 files):
- polymers-2186618-supplementary.pdf
